# Supplementary material for: Elevated lactate dehydrogenase-to-albumin ratio: a novel and independent predictor of ventricular aneurysm in STEMI patients
Source: Front Endocrinol (Lausanne). 2026 May 13;17:1775998. doi: 10.3389/fendo.2026.1775998 (PMC13212124; doi:10.3389/fendo.2026.1775998)
Supplement: Supplementary file 1 [file Table1.xlsx]

## Sheet: Sheet1
Table S1. Subgroup analyses of the association between the LAR and the risk of LVA formation in the first cohort.
LAR		OR (95% CI), P-value			P for interaction
	Q1	Q2	Q3	Q4
Age, years					0.387
<60	Reference	2.58 (0.58 - 11.41), 0.210	1.91 (0.44 - 8.38), 0.389	4.51 (1.21 - 16.81), 0.025
≥60	Reference	1.19 (0.46 - 3.07), 0.727	1.43 (0.55 - 3.73), 0.462	3.83 (1.58 - 9.31), 0.003
Sex					0.192
Female	Reference	1.23 (0.10 - 14.70), 0.87	2.96 (0.32 - 27.67), 0.341	12.44 (1.47 - 105.52), 0.021
Male	Reference	1.74 (0.75 - 4.05), 0.201	1.40 (0.58 - 3.40), 0.451	2.72 (1.22 - 6.08), 0.015
Hypertension					0.279
No	Reference	1.41 (0.44 - 4.48), 0.56	0.98 (0.30 - 3.23), 0.978	3.29 (1.20 - 8.97), 0.02
Yes	Reference	1.86 (0.61 - 5.73), 0.278	2.41 (0.79 - 7.33), 0.12	4.62 (1.61 - 13.25), 0.004
Diabetes					0.327
No	Reference	1.18 (0.42 - 3.32), 0.752	1.52 (0.57 - 4.06), 0.401	3.71 (1.50 - 9.17), 0.005
Yes	Reference	2.69 (0.75 - 9.64), 0.13	1.84 (0.46 - 7.37), 0.391	4.27 (1.27 - 14.41), 0.019
Smoking					0.243
No	Reference	1.35 (0.42 - 4.40), 0.617	1.51 (0.48 - 4.69), 0.479	5.99 (2.07 - 17.32), <0.001
Yes	Reference	1.83 (0.62 - 5.43), 0.274	1.60 (0.51 - 5.03), 0.418	2.49 (0.90 - 6.91), 0.08
LVEF, %					0.181
<50	Reference	0.95 (0.27 - 3.31), 0.938	0.84 (0.25 - 2.83), 0.783	1.21 (0.41 - 3.64), 0.728
≥50	Reference	2.17 (0.53 - 8.88), 0.283	1.86 (0.43 - 7.96), 0.404	4.00 (1.03 - 15.55), 0.045
LAD as Culprit vessel					0.55
No	Reference	0.97 (0.13 - 7.09), 0.977	2.06 (0.36 - 11.64), 0.413	2.73 (0.48 - 15.53), 0.256
Yes	Reference	1.89 (0.76 - 4.68), 0.168	1.52 (0.60 - 3.84), 0.374	3.76 (1.64 - 8.62), 0.002
Multiple vessel disease					0.235
No	Reference	1.89 (0.49 - 7.21), 0.354	0.79 (0.17 - 3.72), 0.761	1.89 (0.49 - 7.21), 0.354
Yes	Reference	1.50 (0.55 - 4.05), 0.426	2.08 (0.80 - 5.41), 0.135	5.00 (2.06 - 12.11), <0.001
Use of β-blockers					0.627
No	Reference	1.00 (0.13 - 7.94), 1	1.50 (0.22 - 10.14), 0.678	3.92 (0.68 - 22.70), 0.127
Yes	Reference	1.75 (0.73 - 4.17), 0.208	1.63 (0.68 - 3.93), 0.276	3.90 (1.76 - 8.67), <0.001
Use of ACEI/ARB					0.164
No	Reference	1.21 (0.07 - 20.13), 0.893	6.25 (0.69 - 56.22), 0.102	5.33 (0.57 - 50.19), 0.143
Yes	Reference	1.56 (0.67 - 3.64), 0.299	1.16 (0.48 - 2.82), 0.744	3.65 (1.68 - 7.95), 0.001
LVEF, left ventricular ejection fraction; ACEI/ARB, Angiotensin converting enzym inhibitor/angiotensin receptor blocker; LAD, Left anterior descending artery; LVA, left ventricular aneurysm; OR, odds ratio; CI, confidence interval; LAR, lactate dehydrogenase to albumin ratio.
