# Supplementary material for: Elevated lactate dehydrogenase-to-albumin ratio: a novel and independent predictor of ventricular aneurysm in STEMI patients
Source: Front Endocrinol (Lausanne). 2026 May 13;17:1775998. doi: 10.3389/fendo.2026.1775998 (PMC13212124; doi:10.3389/fendo.2026.1775998)
Supplement: Supplementary file 2 [file Table2.xlsx]

## Sheet: Sheet1
Table S2. Subgroup analyses of the association between the LAR and the risk of LVA formation in the second cohort.
LAR		OR (95% CI), P-value			P for interaction
	Q1	Q2	Q3	Q4
Age, years					0.051
<60	Reference	0.81 (0.18 - 3.60), 0.786	0.86 (0.22 - 3.38), 0.829	2.85 (0.92 - 8.80), 0.069
≥60	Reference	10.62 (1.34 - 84.39), 0.025	10.59 (1.31 - 85.67), 0.027	21.60 (2.78 - 168.11), 0.003
Sex					0.989
Female	Reference	∞ (0.00 - ∞), 0.995	∞ (0.00 - ∞), 0.995	∞ (0.00 - ∞), 0.995
Male	Reference	2.33 (0.83 - 6.59), 0.11	1.78 (0.62 ~ 5.08), 0.285	4.03 (1.55 - 10.52), 0.004
Hypertension					0.254
No	Reference	1.53 (0.41 - 5.81), 0.529	2.25 (0.65 - 7.84), 0.203	3.58 (1.09 - 11.72), 0.035
Yes	Reference	5.03 (1.05 - 24.24), 0.044	2.80 (0.52 - 14.96), 0.229	11.00 (2.40 - 50.46), 0.002
Diabetes					0.988
No	Reference	1.35 (0.45 - 4.08), 0.594	1.81 (0.62 - 5.23), 0.275	3.45 (1.29 - 9.19), 0.013
Yes	Reference	∞ (0.00 - ∞), 0.995	∞ (0.00 - ∞), 0.995	∞ (0.00 - ∞), 0.992
Smoking					0.402
No	Reference	2.22 (0.42 - 11.63), 0.345	2.64 (0.52 - 13.47), 0.242	9.25 (1.99 - 43.03), 0.005
Yes	Reference	3.14 (0.92 - 10.74), 0.068	2.35 (0.66 - 8.44), 0.189	4.04 (1.24 - 13.19), 0.021
LVEF, %					0.15
<50	Reference	3.90 (1.14 - 13.37), 0.03	1.71 (0.51 - 5.73), 0.382	3.31 (1.05 - 10.38), 0.04
≥50	Reference	0.53 (0.05 - 5.99), 0.61	0.84 (0.07 - 9.47), 0.886	3.84 (0.61 - 24.09), 0.15
LAD as Culprit vessel					0.987
No	Reference	∞ (0.00 - ∞), 0.994	1.00 (0.00 - ∞), 1	∞ (0.00 - ∞), 0.996
Yes	Reference	2.55 (0.89 - 7.31), 0.081	2.55 (0.91 - 7.09), 0.074	4.35 (1.68 - 11.29), 0.002
Multiple vessel disease					0.129
No	Reference	1.12 (0.26 - 4.84), 0.878	1.25 (0.31 - 5.03), 0.753	3.36 (0.99 - 11.45), 0.052
Yes	Reference	5.81 (1.24 - 27.17), 0.025	4.97 (1.04 - 23.83), 0.045	11.23 (2.49 - 50.63), 0.002
Use of β-blockers					0.226
No	Reference	4.25 (0.43 - 42.19), 0.217	9.71 (0.92 - 103.03), 0.059	6.80 (0.51 - 91.49), 0.148
Yes	Reference	2.38 (0.79 - 7.12), 0.122	1.94 (0.64 - 5.88), 0.243	6.04 (2.23 - 16.40), <0.001
Use of ACEI/ARB					0.763
No	Reference	1.93 (0.17 - 22.51), 0.599	0.00 (0.00 - ∞), 0.998	5.60 (0.58 - 53.94), 0.136
Yes	Reference	2.92 (0.99 - 8.57), 0.052	2.83 (0.98 - 8.23), 0.055	6.01 (2.19 - 16.54), <0.001
LVEF, left ventricular ejection fraction; ACEI/ARB, Angiotensin converting enzym inhibitor/angiotensin receptor blocker; LAD, Left anterior descending artery; LVA, left ventricular aneurysm; OR, odds ratio; CI, confidence interval; LAR, lactate dehydrogenase to albumin ratio.
