# Supplementary material for: Elevated lactate dehydrogenase-to-albumin ratio: a novel and independent predictor of ventricular aneurysm in STEMI patients
Source: Front Endocrinol (Lausanne). 2026 May 13;17:1775998. doi: 10.3389/fendo.2026.1775998 (PMC13212124; doi:10.3389/fendo.2026.1775998)
Supplement: Supplementary file 3 [file Table3.xlsx]

## Sheet: Sheet1
Table S3. Subgroup analyses of the association between the LAR and the risk of LVA formation in the third cohort.
LAR		OR (95% CI), P-value			P for interaction
	Q1	Q2	Q3	Q4
Age, years					0.072
<60	Reference	2.12 (0.87 - 5.20), 0.099	2.20 (0.89 - 5.46), 0.089	4.24 (1.86 - 9.65), <0.001
≥60	Reference	0.99 (0.53 - 1.85), 0.971	1.12 (0.61 - 2.05), 0.715	1.68 (0.94 - 3.01), 0.082
Sex					0.56
Female	Reference	1.58 (0.71 - 3.51), 0.258	1.42 (0.62 - 3.23), 0.407	2.16 (1.00 - 4.68), 0.051
Male	Reference	1.16 (0.59 - 2.28), 0.669	1.59 (0.84 - 3.00), 0.155	2.60 (1.43 - 4.72), 0.002
Hypertension					0.108
No	Reference	1.37 (0.62 - 3.04), 0.44	1.71 (0.79 - 3.70), 0.176	3.69 (1.81 - 7.54), <0.001
Yes	Reference	1.39 (0.72 - 2.70), 0.33	1.41 (0.73 - 2.73), 0.303	1.68 (0.89 - 3.17), 0.107
Diabetes					0.112
No	Reference	1.00 (0.53 - 1.87), 0.99	1.63 (0.91 - 2.90), 0.098	2.75 (1.59 - 4.76), <0.001
Yes	Reference	2.42 (0.99 - 5.96), 0.053	1.20 (0.44 - 3.27), 0.723	1.78 (0.72 - 4.38), 0.209
Smoking					0.333
No	Reference	1.70 (0.84 - 3.43), 0.139	1.70 (0.84 - 3.45), 0.144	2.92 (1.51 - 5.64), 0.001
Yes	Reference	1.02 (0.49 - 2.16), 0.95	1.35 (0.67 - 2.72), 0.403	1.97 (1.00 - 3.85), 0.049
LVEF, %					0.01
<50	Reference	1.07 (0.58 - 1.97), 0.825	1.02 (0.57 - 1.83), 0.944	1.07 (0.62 - 1.82), 0.813
≥50	Reference	2.18 (0.73 - 6.49), 0.161	2.31 (0.76 - 7.03), 0.139	5.55 (1.80 - 17.12), 0.003
LAD as Culprit vessel					0.639
No	Reference	0.94 (0.18 - 4.83), 0.939	1.39 (0.32 - 6.06), 0.659	2.03 (0.46 - 8.93), 0.347
Yes	Reference	1.42 (0.83 - 2.43), 0.202	1.58 (0.93 - 2.69), 0.093	2.45 (1.49 - 4.02), <0.001
Multiple vessel disease					0.084
No	Reference	2.36 (1.03 - 5.41), 0.043	2.27 (0.98 - 5.25), 0.055	3.72 (1.69 - 8.19), 0.001
Yes	Reference	0.92 (0.48 - 1.79), 0.816	1.18 (0.63 - 2.21), 0.604	1.86 (1.03 - 3.36), 0.039
Use of β-blockers					0.962
No	Reference	0.00 (0.00 ~ ∞), 0.998	1.60 (0.12 - 20.99), 0.72	2.29 (0.22 - 24.14), 0.492
Yes	Reference	1.39 (0.83 - 2.33), 0.205	1.50 (0.90 - 2.50), 0.117	2.42 (1.50 - 3.91), <0.001
Use of ACEI/ARB					0.035
No	Reference	3.67 (1.19 - 11.35), 0.024	3.24 (1.04- 10.15), 0.043	5.42 (1.83 - 16.02), 0.002
Yes	Reference	0.93 (0.50 - 1.71), 0.808	1.21 (0.68 - 2.16), 0.507	1.85 (1.06 - 3.22), 0.029
LVEF, left ventricular ejection fraction; ACEI/ARB, Angiotensin converting enzym inhibitor/angiotensin receptor blocker; LAD, Left anterior descending artery; LVA, left ventricular aneurysm; OR, odds ratio; CI, confidence interval; LAR, lactate dehydrogenase to albumin ratio.
